# Supplementary material for: Coupling Photothermal Effect in N-Doped Hollow Carbon Spheres with ZnIn2S4 Boosts Solar Hydrogen Evolution
Source: Molecules. 2025 Nov 12;30(22):4368. doi: 10.3390/molecules30224368 (PMC12655824; doi:10.3390/molecules30224368)
Supplement: Supplementary file 1 [file molecules-30-04368-s001.zip]

Archive with 1 entries (1 files):
- molecules-3953588-supplementary.pdf
